# Supplementary material for: How to Overcome a Snail? Identification of Putative Neurotoxins of Snail-Feeding Firefly Larvae (Coleoptera: Lampyridae, Lampyris noctiluca)
Source: Toxins (Basel). 2024 Jun 14;16(6):272. doi: 10.3390/toxins16060272 (PMC11209139; doi:10.3390/toxins16060272)
Supplement: Supplementary file 1 [file toxins-16-00272-s001.zip]

Archive with 3 entries (3 files):
- Supplementary Material S1.xlsx
- Supplementary Material S4.xlsx
- Supplementary Materials.pdf
