# Supplementary material for: How to Overcome a Snail? Identification of Putative Neurotoxins of Snail-Feeding Firefly Larvae (Coleoptera: Lampyridae, Lampyris noctiluca)
Source: Toxins (Basel). 2024 Jun 14;16(6):272. doi: 10.3390/toxins16060272 (PMC11209139; doi:10.3390/toxins16060272)
Supplement: Supplementary file 1 [file toxins-16-00272-s001.zip › Supplementary Material S4.xlsx]

## Sheet: Tabelle1
A) Prediction metrics of AlphaFold2											B) Distance calculation for Sulfuratoms of Cysteines
Toxin Name	Model Rank	Mean pLDDT	Max PAE	pTM	ipTM	pDockQ	Uncertainty	Overall Quality	Cysteine Connectivity		U-Lampyristoxin-Ln1a						U-Lampyristoxin-Ln2
U-Lampyristoxin-Ln1a	1	77.59	21.73	0.22	N/A	N/A	0.2698	Very low			SulfurAtom	X	Y	Z	Distance		SulfurAtom	X	Y	Z	Distance
U-Lampyristoxin-Ln2	1	92.19	16.63	0.65	N/A	N/A	0.0714	High	1-4, 2-5, 3-6		Cysteine1_Sulfur	-4.867	-1.4	-9.602	0		Cysteine1_Sulfur	4.066	2.207	-7.125	0
U-Lampyristoxin-Ln3	1	62.84	31.33	0.39	N/A	N/A	0.4261	Very low			Cysteine2	-3.387	-1.498	-3.855	5.93532		Cysteine2	0.215	1.022	-4.109	5.03296
											Cysteine3	-1.541	-2.885	-0.053	10.2201		Cysteine3	-2.41	1.63	-1.026	8.91456
											Cysteine4	-4.426	-1.521	-2.938	6.67967		Cysteine4	3.74	1.615	-8.031	1.1303
											Cysteine5	-6.203	-4.457	-4.703	5.92709		Cysteine5	0.75	1.777	-2.924	5.36928
											Cysteine6	-2.164	-6.395	1.673	12.6247		Cysteine6	-2.203	3.287	0.076	9.60839
											Cysteine2	-3.387	-1.498	-3.855	0		Cysteine2	0.215	1.022	-4.109	0
											Cysteine1_Sulfur	-4.867	-1.4	-9.602	5.93532		Cysteine1_Sulfur	4.066	2.207	-7.125	5.03296
											Cysteine3	-1.541	-2.885	-0.053	4.44822		Cysteine3	-2.41	1.63	-1.026	4.09453
											Cysteine4	-4.426	-1.521	-2.938	1.38598		Cysteine4	3.74	1.615	-8.031	5.30654
											Cysteine5	-6.203	-4.457	-4.703	4.17189		Cysteine5	0.75	1.777	-2.924	1.50349
											Cysteine6	-2.164	-6.395	1.673	7.48566		Cysteine6	-2.203	3.287	0.076	5.33771
											Cysteine3	-1.541	-2.885	-0.053	0		Cysteine3	-2.41	1.63	-1.026	0
											Cysteine1_Sulfur	-4.867	-1.4	-9.602	10.2201		Cysteine1_Sulfur	4.066	2.207	-7.125	8.91456
											Cysteine2	-3.387	-1.498	-3.855	4.44822		Cysteine2	0.215	1.022	-4.109	4.09453
											Cysteine4	-4.426	-1.521	-2.938	4.30197		Cysteine4	3.74	1.615	-8.031	9.32163
											Cysteine5	-6.203	-4.457	-4.703	6.76963		Cysteine5	0.75	1.777	-2.924	3.68912
											Cysteine6	-2.164	-6.395	1.673	3.96072		Cysteine6	-2.203	3.287	0.076	2.00073
